# Supplementary material for: Artificial Sweetener and the Risk of Adverse Pregnancy Outcomes: A Mendelian Randomization Study
Source: Nutrients. 2024 Oct 3;16(19):3366. doi: 10.3390/nu16193366 (PMC11479087; doi:10.3390/nu16193366)
Supplement: Supplementary file 1 [file nutrients-16-03366-s001.zip]

Archive with 2 entries (2 files):
- Supplement 1.pdf
- Supplement 2.xlsx
