# Supplementary material for: Artificial Sweetener and the Risk of Adverse Pregnancy Outcomes: A Mendelian Randomization Study
Source: Nutrients. 2024 Oct 3;16(19):3366. doi: 10.3390/nu16193366 (PMC11479087; doi:10.3390/nu16193366)
Supplement: Supplementary file 1 [file nutrients-16-03366-s001.zip › Supplement 2.xlsx]

## Sheet: Table S1
Table S1. Information on instrumental variables selected in univariable mendelian randomization.
SNP	other_allele	effect_allele	beta	se	eaf	pval	F
Exposure: intake of AS added to cereal
rs191811542	T	C	0.0527103	0.0115002	0.007573	4.60002e-06	21.0078
rs115299633	A	T	0.0528294	0.0109851	0.009364	1.5e-06	23.1283
rs72747173	C	T	-0.0110869	0.00224546	0.266542	7.90005e-07	24.3786
rs145641302	G	A	0.0417765	0.00825296	0.014446	4.09996e-07	25.6239
rs111231944	C	T	0.0659204	0.0129646	0.006041	3.69999e-07	25.8536
rs74820736	T	C	-0.0127849	0.0027467	0.14228	3.2e-06	21.6657
rs55980851	G	A	0.0327601	0.00700917	0.019671	2.99999e-06	21.8453
rs2288674	G	A	-0.00898835	0.00191713	0.509315	2.80001e-06	21.9815
rs185258605	T	A	0.0557148	0.0120276	0.007025	3.59998e-06	21.4577
rs188066979	C	T	0.0324788	0.00710396	0.020064	4.79999e-06	20.9025
rs145057905	T	C	0.0663289	0.0130165	0.006262	3.50002e-07	25.9667
rs117206618	C	T	0.0342398	0.00725611	0.017706	2.39999e-06	22.2666
rs140773429	T	C	0.0369019	0.00800034	0.01599	4e-06	21.2755
rs116906430	C	T	0.0467568	0.00948977	0.011002	8.30004e-07	24.2761
rs147010814	A	G	0.0636282	0.0127011	0.006088	5.49997e-07	25.0967
rs140779372	T	C	0.0451302	0.00961245	0.011386	2.69998e-06	22.0428
rs576772411	G	A	0.0705453	0.0138731	0.005752	3.69999e-07	25.8577
rs565336461	G	C	0.061089	0.0132639	0.00544	4.09996e-06	21.2121
rs143055801	C	T	0.0294086	0.00587877	0.02815	5.69994e-07	25.0251
rs138023686	C	G	0.0658291	0.0124482	0.006929	1.2e-07	27.9655
rs149434210	G	A	0.0444193	0.0088833	0.012839	5.69994e-07	25.0032
rs193240936	G	A	0.0688244	0.0130731	0.005603	1.40001e-07	27.7158
rs190710294	G	A	0.0446211	0.00977096	0.012507	5e-06	20.8548
rs117811362	C	T	0.0365808	0.00765431	0.01602	1.79999e-06	22.8399
rs7294858	G	A	-0.0115358	0.00222803	0.249686	2.19999e-07	26.8073
rs190176848	G	A	0.0541325	0.0102164	0.00996	1.2e-07	28.075
rs138436489	T	A	0.0692003	0.0139054	0.005599	6.49995e-07	24.7656
rs139091456	G	A	0.0255681	0.00521606	0.037547	9.49992e-07	24.0277
rs149157321	C	T	0.031923	0.00643389	0.027196	7.00003e-07	24.6184
rs61275781	T	C	0.00991525	0.00199391	0.373344	6.59994e-07	24.7284
rs60728512	T	C	0.0297958	0.00628371	0.042979	2.1e-06	22.4842
rs185828889	A	T	0.0771907	0.0132376	0.006196	5.49997e-09	34.0025
rs34075872	T	A	0.0164808	0.00348254	0.08285	2.19999e-06	22.3957
rs201588196	T	C	0.0570833	0.0124677	0.006802	4.70002e-06	20.9626
rs147803699	T	C	0.0521178	0.0109717	0.008658	2e-06	22.5644
rs9807368	T	C	-0.0100077	0.00217573	0.735974	4.20001e-06	21.1572
rs190260455	T	A	0.0684694	0.0140072	0.005736	1e-06	23.8941
rs214818	G	A	-0.0120569	0.00239369	0.79799	4.70002e-07	25.3709
rs75209402	G	A	0.0467053	0.00916329	0.011427	3.50002e-07	25.9794
rs1153250	A	C	-0.00937584	0.00199564	0.619474	2.59998e-06	22.0727
rs115966947	A	C	0.0540392	0.0107528	0.008525	5e-07	25.2566
Exposure: intake of AS added to coffee
rs143527457	T	C	0.078199	0.0165184	0.011048	2.19999e-06	22.4113
rs145990591	G	A	0.0867769	0.0183379	0.009502	2.19999e-06	22.3928
rs187401714	T	A	0.116933	0.023608	0.005734	7.29995e-07	24.5333
rs114565016	C	A	0.085468	0.0183524	0.009131	3.2e-06	21.6881
rs11936086	G	C	0.0686796	0.0146489	0.013625	2.80001e-06	21.9809
rs141134342	C	T	0.0797698	0.0167203	0.010666	1.79999e-06	22.7609
rs78115985	G	T	0.0515675	0.0111357	0.023822	3.59998e-06	21.4446
rs78234354	C	T	-0.0218794	0.00454019	0.169085	1.40001e-06	23.2232
rs150841400	A	G	0.0932425	0.0185204	0.009149	4.79999e-07	25.347
rs138306370	T	C	0.107726	0.0215224	0.007002	5.60003e-07	25.053
rs12270786	A	G	0.0166123	0.00360359	0.39905	4e-06	21.2515
rs61914781	G	A	-0.0338414	0.00390673	0.253001	4.60045e-18	75.036
rs116844605	A	C	0.107396	0.0231349	0.005402	3.40001e-06	21.5497
rs138900734	C	A	0.10188	0.0215951	0.007499	2.39999e-06	22.257
rs145299897	G	C	0.107691	0.0231165	0.005821	3.2e-06	21.7027
rs188645559	C	T	0.0935384	0.0199175	0.007552	2.59998e-06	22.0552
rs238134	G	C	-0.0179481	0.00387652	0.257109	3.69999e-06	21.4365
rs140774793	G	A	0.0868514	0.0182361	0.008949	1.89998e-06	22.6824
Exposure: intake of AS added to tea
rs186608696	G	A	0.0644177	0.0129094	0.016206	5.99998e-07	24.8999
rs148297170	G	A	0.120253	0.0236356	0.005588	3.59998e-07	25.8856
rs116388961	C	T	0.0554218	0.012135	0.017444	4.90004e-06	20.8584
rs116378752	A	G	0.103492	0.0225076	0.005582	4.30002e-06	21.1424
rs1403082	A	C	0.0170521	0.0036935	0.243978	3.89996e-06	21.3147
rs13087457	G	A	0.105496	0.0207492	0.005866	3.69999e-07	25.8505
rs79253620	C	A	0.0252884	0.00511534	0.109699	7.69999e-07	24.4396
rs148199387	C	G	0.0820831	0.0175447	0.00887	2.90001e-06	21.8885
rs139804693	A	C	0.0537975	0.0117497	0.022186	4.70002e-06	20.9638
rs77014507	T	C	0.0193603	0.00403441	0.203594	1.6e-06	23.0284
rs117987395	T	G	0.0662791	0.0133783	0.017547	7.29995e-07	24.5443
rs72781148	C	G	0.0734808	0.0160136	0.009931	4.49997e-06	21.0557
rs61928618	A	G	-0.032642	0.003651	0.254514	3.90032e-19	79.9337
rs62045220	C	T	0.0326678	0.00679435	0.0594	1.5e-06	23.1177
rs79022294	T	G	0.0611177	0.0131551	0.015806	3.40001e-06	21.5847
rs11905412	T	A	-0.0250201	0.00538729	0.096316	3.40001e-06	21.5694
rs6091103	A	G	-0.0158338	0.00326666	0.376353	1.29999e-06	23.4943
rs191527510	C	T	0.0773626	0.0161049	0.010384	1.6e-06	23.0752
eaf, effect allele frequency; se, standard error.

## Sheet: Table S2
Table S2. Results of univariable mendelian randomization in various methods.
outcome	method	nSNPs	b	se	pval
Exposure: intake of AS added to cereal
AP	MR Egger	33	0.413631	1.53135	0.788867
	Weighted median	33	-0.34154	1.3324	0.797692
	Inverse variance weighted	33	-0.17076	0.932837	0.854755
	Simple mode	33	-2.03208	2.47587	0.41786
	Weighted mode	33	-1.88972	2.06907	0.367904
EP2	MR Egger	39	-0.151981	0.541382	0.780483
	Weighted median	39	0.396647	0.432057	0.358596
	Inverse variance weighted	39	0.27985	0.33757	0.407097
	Simple mode	39	0.499281	0.79878	0.535671
	Weighted mode	39	0.334515	0.675929	0.623522
EV	MR Egger	37	0.514741	0.870625	0.558165
	Weighted median	37	0.21164	0.750705	0.778003
	Inverse variance weighted	37	0.347204	0.532489	0.514376
	Simple mode	37	0.473072	1.29066	0.716112
	Weighted mode	37	0.104286	0.956317	0.913769
EV2	MR Egger	28	2.57229	3.96867	0.522571
	Weighted median	28	2.35733	3.56561	0.50853
	Inverse variance weighted	28	1.19477	2.43969	0.624332
	Simple mode	28	9.55397	8.2899	0.259225
	Weighted mode	28	9.55397	7.68369	0.224406
GDM	MR Egger	37	0.146508	0.351234	0.679136
	Weighted median	37	-0.343617	0.295759	0.245311
	Inverse variance weighted	37	-0.0602949	0.216209	0.780342
	Simple mode	37	-0.361252	0.499478	0.474194
	Weighted mode	37	-0.489915	0.388062	0.214898
GDM2	MR Egger	37	-0.114137	0.414067	0.78444
	Weighted median	37	-0.766734	0.349768	0.0283708
	Inverse variance weighted	37	-0.322798	0.254097	0.203951
	Simple mode	37	-0.626813	0.541596	0.254753
	Weighted mode	37	-0.823808	0.408906	0.0514562
HB	MR Egger	31	-3.06704	5.71403	0.595531
	Weighted median	31	-2.17633	4.74682	0.646606
	Inverse variance weighted	31	1.58105	3.33873	0.635824
	Simple mode	31	-15.015	8.96489	0.104356
	Weighted mode	31	-2.39062	8.29168	0.775088
ICP	MR Egger	37	-0.654941	0.711426	0.36356
	Weighted median	37	-0.426502	0.625146	0.495084
	Inverse variance weighted	37	-0.434011	0.441493	0.325581
	Simple mode	37	-0.444861	1.12694	0.695356
	Weighted mode	37	-0.353397	0.907459	0.699248
ICP2	MR Egger	19	1.29841	1.86695	0.496159
	Weighted median	19	0.87928	1.41812	0.535236
	Inverse variance weighted	19	-0.443342	0.974382	0.649111
	Simple mode	19	1.40821	2.49629	0.579634
	Weighted mode	19	1.30017	2.20728	0.563157
LB	MR Egger	37	1.94614	1.80708	0.288868
	Weighted median	37	0.61075	1.57872	0.698856
	Inverse variance weighted	37	1.10419	1.10491	0.317627
	Simple mode	37	-0.386436	2.88259	0.894103
	Weighted mode	37	0.568201	2.36848	0.811767
MA	MR Egger	37	-0.154353	0.2547	0.548412
	Weighted median	37	0.211324	0.213684	0.322686
	Inverse variance weighted	37	-0.0190623	0.156532	0.903074
	Simple mode	37	0.301099	0.39138	0.446719
	Weighted mode	37	0.182152	0.311383	0.562212
PB	MR Egger	37	-0.0648927	0.472073	0.891452
	Weighted median	37	0.553817	0.405497	0.17201
	Inverse variance weighted	37	0.0383127	0.288294	0.894277
	Simple mode	37	0.779654	0.718105	0.284824
	Weighted mode	37	0.616216	0.542863	0.263825
PB2	MR Egger	20	1.70212	1.19783	0.172409
	Weighted median	20	1.18921	0.802812	0.138524
	Inverse variance weighted	20	0.760181	0.601479	0.206283
	Simple mode	20	1.12239	1.26403	0.385674
	Weighted mode	20	1.21868	1.2412	0.338511
PB3	MR Egger	21	-0.135961	2.44798	0.956288
	Weighted median	21	0.135347	1.6032	0.93272
	Inverse variance weighted	21	-0.147548	1.23514	0.904912
	Simple mode	21	0.202167	2.70792	0.941229
	Weighted mode	21	0.411338	2.62674	0.877133
PB4	MR Egger	35	-0.516008	0.620842	0.411867
	Weighted median	35	-0.0784565	0.531216	0.882586
	Inverse variance weighted	35	-0.123089	0.372548	0.741099
	Simple mode	35	0.231496	0.969752	0.812758
	Weighted mode	35	-0.1034	0.741405	0.889906
PB5	MR Egger	16	-3.44929	5.01902	0.503156
	Weighted median	16	-3.71841	3.26425	0.254649
	Inverse variance weighted	16	-3.2917	2.51964	0.191412
	Simple mode	16	-4.36793	5.80929	0.463755
	Weighted mode	16	-5.48559	4.8939	0.279955
PD	MR Egger	37	-1.43404	2.37063	0.549134
	Weighted median	37	-0.339188	2.14235	0.8742
	Inverse variance weighted	37	0.0938744	1.46443	0.948888
	Simple mode	37	0.0787302	3.66081	0.982961
	Weighted mode	37	1.60666	3.15954	0.614198
PE	MR Egger	37	-0.0167734	0.514294	0.974167
	Weighted median	37	-0.300413	0.47095	0.523547
	Inverse variance weighted	37	-0.153347	0.314274	0.625592
	Simple mode	37	-0.349676	0.879885	0.693411
	Weighted mode	37	-0.315744	0.719384	0.663351
PH	MR Egger	37	0.0753276	0.321748	0.816256
	Weighted median	37	-0.118924	0.282768	0.674067
	Inverse variance weighted	37	-0.0301964	0.196783	0.878043
	Simple mode	37	-0.218394	0.505709	0.668421
	Weighted mode	37	-0.0914822	0.378608	0.810439
POE	MR Egger	37	0.163927	0.459058	0.723166
	Weighted median	37	-0.262847	0.420809	0.532218
	Inverse variance weighted	37	-0.181487	0.284029	0.522842
	Simple mode	37	-0.924653	0.880542	0.300673
	Weighted mode	37	-0.360436	0.747777	0.632717
PP	MR Egger	37	-0.272057	1.17219	0.817818
	Weighted median	37	-0.871155	1.00288	0.385036
	Inverse variance weighted	37	-0.468134	0.715134	0.512719
	Simple mode	37	-1.05703	2.07162	0.612994
	Weighted mode	37	-1.23766	1.64361	0.456337
PROM	MR Egger	37	-0.227386	0.431587	0.601614
	Weighted median	37	-0.0709634	0.387631	0.854743
	Inverse variance weighted	37	-0.197719	0.267654	0.460082
	Simple mode	37	-0.651261	0.665623	0.334395
	Weighted mode	37	-0.328184	0.501531	0.517036
SA	MR Egger	37	0.0354519	0.322655	0.913136
	Weighted median	37	0.266988	0.283262	0.345912
	Inverse variance weighted	37	0.279997	0.199689	0.160866
	Simple mode	37	0.150086	0.507322	0.769052
	Weighted mode	37	0.257658	0.417382	0.54091
SA2	MR Egger	22	-0.000579403	0.00580496	0.921487
	Weighted median	22	0.000872939	0.00427039	0.838028
	Inverse variance weighted	22	0.000268523	0.0030279	0.929334
	Simple mode	22	-0.000626015	0.00725542	0.932059
	Weighted mode	22	-0.000169318	0.00796926	0.98325
Exposure: intake of AS added to coffee
AP	MR Egger	18	-1.34885	1.26728	0.302964
	Weighted median	18	-0.5689	1.03093	0.581064
	Inverse variance weighted	18	-0.546195	0.769929	0.47807
	Simple mode	18	-0.401583	1.36755	0.772579
	Weighted mode	18	-0.347767	1.14425	0.764873
EP2	MR Egger	18	0.746717	0.393628	0.0760268
	Weighted median	18	0.213207	0.325582	0.512564
	Inverse variance weighted	18	0.170864	0.240098	0.476685
	Simple mode	18	0.572611	0.511741	0.278725
	Weighted mode	18	0.210498	0.435528	0.635036
EV	MR Egger	18	-0.341855	0.727981	0.644981
	Weighted median	18	0.282092	0.628661	0.653634
	Inverse variance weighted	18	0.121354	0.442464	0.783879
	Simple mode	18	-0.502693	0.998712	0.621184
	Weighted mode	18	-0.473513	0.850449	0.584934
EV2	MR Egger	12	-1.43305	3.89779	0.720792
	Weighted median	12	-0.471617	2.72595	0.862643
	Inverse variance weighted	12	0.734565	2.18029	0.736183
	Simple mode	12	-2.11246	4.67379	0.660066
	Weighted mode	12	-2.11246	4.5276	0.649909
GDM	MR Egger	18	-0.0959043	0.289173	0.744458
	Weighted median	18	0.110222	0.226897	0.627125
	Inverse variance weighted	18	0.0326366	0.175779	0.852705
	Simple mode	18	0.210023	0.315545	0.514604
	Weighted mode	18	0.146708	0.256746	0.575196
GDM2	MR Egger	18	-0.0348321	0.37515	0.927177
	Weighted median	18	0.12979	0.290917	0.655497
	Inverse variance weighted	18	-0.0243295	0.221481	0.912529
	Simple mode	18	0.463497	0.473876	0.341741
	Weighted mode	18	0.206517	0.385529	0.599125
HB	MR Egger	17	0.161421	4.30253	0.970567
	Weighted median	17	0.0512164	3.88236	0.989475
	Inverse variance weighted	17	2.60434	2.57916	0.31261
	Simple mode	17	-5.52132	6.36928	0.398829
	Weighted mode	17	-2.30727	6.87479	0.741523
ICP	MR Egger	18	1.34885	0.713509	0.0769506
	Weighted median	18	0.512387	0.563688	0.363355
	Inverse variance weighted	18	0.670472	0.438422	0.126194
	Simple mode	18	0.665802	0.818825	0.427392
	Weighted mode	18	0.480263	0.619734	0.449015
ICP2	MR Egger	5	1.21197	3.22066	0.731723
	Weighted median	5	-0.279375	1.80086	0.876715
	Inverse variance weighted	5	-0.250895	1.40083	0.857855
	Simple mode	5	-0.0323083	2.54013	0.990461
	Weighted mode	5	-0.508863	2.18237	0.827076
LB	MR Egger	18	-0.564833	1.64354	0.73557
	Weighted median	18	0.323991	1.28165	0.800429
	Inverse variance weighted	18	-0.0803614	0.971737	0.934091
	Simple mode	18	0.56212	1.84761	0.764636
	Weighted mode	18	0.396996	1.30309	0.764324
MA	MR Egger	18	0.178203	0.204832	0.397167
	Weighted median	18	0.0473313	0.17355	0.785065
	Inverse variance weighted	18	-0.0760176	0.124486	0.541431
	Simple mode	18	0.0915967	0.253812	0.722632
	Weighted mode	18	0.109859	0.199646	0.589291
PB	MR Egger	18	0.823067	0.412044	0.0630648
	Weighted median	18	0.314765	0.342109	0.357534
	Inverse variance weighted	18	0.408752	0.254995	0.108939
	Simple mode	18	0.122333	0.479978	0.801879
	Weighted mode	18	0.354903	0.375472	0.35779
PB2	MR Egger	5	-0.333015	1.69136	0.856496
	Weighted median	5	-0.447171	0.690374	0.517164
	Inverse variance weighted	5	-0.409505	0.588521	0.486541
	Simple mode	5	-0.671328	0.957379	0.521818
	Weighted mode	5	-0.444308	0.782895	0.600698
PB3	MR Egger	5	1.38842	3.28189	0.700751
	Weighted median	5	-2.33131	1.34614	0.0833005
	Inverse variance weighted	5	-2.27758	1.17063	0.0517028
	Simple mode	5	-2.1369	1.91017	0.325913
	Weighted mode	5	-2.33956	1.44467	0.180667
PB4	MR Egger	17	-0.0191336	0.512793	0.970728
	Weighted median	17	0.340907	0.444368	0.442979
	Inverse variance weighted	17	0.254875	0.337897	0.450671
	Simple mode	17	0.111293	0.560767	0.84518
	Weighted mode	17	0.242276	0.486784	0.625462
PB5	MR Egger	8	1.2933	4.38826	0.778141
	Weighted median	8	-2.62484	2.4626	0.286477
	multiplicative random effects model of Inverse variance weighted	8	-0.773994	2.72505	0.776388
	Simple mode	8	-5.1125	3.48321	0.185612
	Weighted mode	8	-2.86367	2.95082	0.364144
PD	MR Egger	18	2.00571	2.23091	0.381956
	Weighted median	18	-0.485055	1.85659	0.793891
	Inverse variance weighted	18	-0.238726	1.38203	0.862859
	Simple mode	18	-5.02247	3.12866	0.126841
	Weighted mode	18	-0.113399	2.2132	0.959733
PE	MR Egger	18	0.0398775	0.436786	0.928389
	Weighted median	18	0.269256	0.387217	0.486829
	Inverse variance weighted	18	0.0912759	0.265522	0.731027
	Simple mode	18	-0.0605191	0.573015	0.917124
	Weighted mode	18	0.17562	0.464373	0.709972
PH	MR Egger	18	0.552866	0.308477	0.0920219
	Weighted median	18	0.144421	0.261304	0.580474
	Inverse variance weighted	18	0.283176	0.188951	0.13396
	Simple mode	18	0.159558	0.535292	0.769257
	Weighted mode	18	-0.00446985	0.388873	0.990963
POE	MR Egger	18	0.48019	0.385875	0.231267
	Weighted median	18	-0.0260871	0.351527	0.940843
	Inverse variance weighted	18	0.22521	0.232316	0.332338
	Simple mode	18	-0.422939	0.582473	0.47765
	Weighted mode	18	-0.2662	0.479889	0.586317
PP	MR Egger	18	0.297187	1.118	0.793773
	Weighted median	18	-0.566842	0.774346	0.464152
	Inverse variance weighted	18	-0.41356	0.673946	0.539453
	Simple mode	18	-1.43789	1.24118	0.262682
	Weighted mode	18	-0.786385	0.901331	0.395108
PROM	MR Egger	18	0.00995318	0.384567	0.979672
	Weighted median	18	-0.0411601	0.311497	0.894876
	Inverse variance weighted	18	0.101874	0.233444	0.66255
	Simple mode	18	0.0808861	0.438129	0.855714
	Weighted mode	18	-0.0385248	0.387912	0.922051
SA	MR Egger	18	0.226028	0.29997	0.462093
	Weighted median	18	-0.0879685	0.246189	0.720852
	Inverse variance weighted	18	-0.186988	0.192832	0.332199
	Simple mode	18	0.00901474	0.35603	0.980094
	Weighted mode	18	-0.1282	0.273874	0.64566
SA2	MR Egger	7	-0.00230118	0.00935961	0.815562
	Weighted median	7	0.00479092	0.00368156	0.193145
	multiplicative random effects model of Inverse variance weighted	7	0.00371699	0.00389031	0.339351
	Simple mode	7	0.00407252	0.00530381	0.471705
	Weighted mode	7	0.00475537	0.00424312	0.305248
Exposure: intake of AS added to tea
AP	MR Egger	15	-0.681609	2.40383	0.781219
	Weighted median	15	0.0903597	1.18061	0.938992
	multiplicative random effects model of Inverse variance weighted	15	-0.206623	1.11869	0.853464
	Simple mode	15	-0.281362	1.52306	0.856087
	Weighted mode	15	-0.0311137	1.29149	0.98112
EP2	MR Egger	18	0.538001	0.473048	0.272156
	Weighted median	18	0.892827	0.335272	0.00774496
	Inverse variance weighted	18	0.599583	0.249037	0.0160575
	Simple mode	18	0.962697	0.538265	0.0915273
	Weighted mode	18	0.962697	0.448574	0.0465908
EV	MR Egger	18	1.88375	0.975233	0.0713198
	Weighted median	18	1.50672	0.65989	0.0224134
	Inverse variance weighted	18	0.672889	0.514661	0.191063
	Simple mode	18	1.58389	1.10618	0.170316
	Weighted mode	18	1.63809	0.78962	0.0535292
EV2	MR Egger	14	0.39477	3.68557	0.91647
	Weighted median	14	1.34596	2.94361	0.647492
	Inverse variance weighted	14	1.60694	2.11955	0.44836
	Simple mode	14	-3.57873	5.7559	0.544856
	Weighted mode	14	-3.32581	5.63346	0.565066
GDM	MR Egger	18	0.313732	0.354322	0.389031
	Weighted median	18	0.0885805	0.250759	0.723901
	Inverse variance weighted	18	0.149617	0.181303	0.40924
	Simple mode	18	0.0801394	0.424584	0.852525
	Weighted mode	18	0.177781	0.301678	0.563407
GDM2	MR Egger	17	0.184552	0.411069	0.659881
	Weighted median	17	-0.450296	0.285006	0.114118
	Inverse variance weighted	17	-0.164359	0.210229	0.434327
	Simple mode	17	-0.614778	0.440954	0.182318
	Weighted mode	17	-0.507282	0.371762	0.191284
HB	MR Egger	18	9.09527	4.91999	0.0830763
	Weighted median	18	0.896445	3.67258	0.80716
	Inverse variance weighted	18	1.44432	2.54405	0.570222
	Simple mode	18	-9.70058	5.94301	0.121007
	Weighted mode	18	6.46339	5.21434	0.231985
ICP	MR Egger	18	-0.633212	0.773295	0.424901
	Weighted median	18	-0.122812	0.572411	0.830116
	Inverse variance weighted	18	-0.146169	0.39609	0.712106
	Simple mode	18	-0.297087	1.06147	0.782946
	Weighted mode	18	0.527838	0.856939	0.546082
ICP2	MR Egger	11	-1.23331	1.7571	0.500486
	Weighted median	11	-1.09662	1.11917	0.327161
	Inverse variance weighted	11	-0.809914	0.825048	0.326269
	Simple mode	11	-1.19894	1.80133	0.520733
	Weighted mode	11	-1.31317	1.65308	0.44542
LB	MR Egger	18	0.513505	1.8268	0.78224
	Weighted median	18	0.485812	1.23442	0.69391
	Inverse variance weighted	18	0.279058	0.930646	0.764288
	Simple mode	18	-0.0206642	1.80689	0.991008
	Weighted mode	18	0.271059	1.60989	0.868278
MA	MR Egger	18	-0.0566955	0.250066	0.823511
	Weighted median	18	-0.0657498	0.178113	0.712019
	Inverse variance weighted	18	-0.0123752	0.128305	0.923162
	Simple mode	18	-0.0411357	0.258849	0.875606
	Weighted mode	18	-0.106946	0.224221	0.639461
PB	MR Egger	18	-0.00211447	0.477795	0.996524
	Weighted median	18	-0.0440545	0.352058	0.900417
	Inverse variance weighted	18	-0.00798034	0.24401	0.97391
	Simple mode	18	-0.28734	0.570187	0.620771
	Weighted mode	18	-0.140735	0.524824	0.791806
PB2	MR Egger	12	-0.502357	1.31281	0.709982
	Weighted median	12	-0.0872411	0.67223	0.896742
	Inverse variance weighted	12	-0.362828	0.522536	0.487457
	Simple mode	12	-1.22859	1.28247	0.358651
	Weighted mode	12	-0.0969207	0.812079	0.907151
PB3	MR Egger	12	-1.40823	2.24016	0.543684
	Weighted median	12	-1.53588	1.29866	0.236944
	Inverse variance weighted	12	-0.680137	0.934389	0.466678
	Simple mode	12	-0.960224	2.34512	0.690065
	Weighted mode	12	-1.59578	1.53348	0.320381
PB4	MR Egger	16	0.74437	0.633467	0.259564
	Weighted median	16	0.133281	0.498946	0.789372
	Inverse variance weighted	16	0.522708	0.352148	0.137719
	Simple mode	16	0.0373634	0.866379	0.96617
	Weighted mode	16	-0.109063	0.861644	0.900957
PB5	MR Egger	9	0.917043	5.32999	0.868264
	Weighted median	9	-0.776499	3.03503	0.79807
	Inverse variance weighted	9	0.978302	2.37057	0.679837
	Simple mode	9	-0.828375	5.17774	0.876857
	Weighted mode	9	-0.962525	4.50865	0.83629
PD	MR Egger	18	-2.27764	2.69645	0.410743
	Weighted median	18	0.996727	1.92615	0.604827
	Inverse variance weighted	18	-0.571662	1.35801	0.673788
	Simple mode	18	0.348021	3.58134	0.923723
	Weighted mode	18	1.28119	2.93292	0.667732
PE	MR Egger	18	-0.347036	0.536792	0.527122
	Weighted median	18	0.429739	0.382739	0.261523
	Inverse variance weighted	18	0.0956418	0.274474	0.727498
	Simple mode	18	0.329085	0.604946	0.593511
	Weighted mode	18	0.506375	0.535643	0.35772
PH	MR Egger	18	0.0186018	0.333493	0.956209
	Weighted median	18	0.121072	0.238399	0.611557
	Inverse variance weighted	18	0.179303	0.169913	0.291302
	Simple mode	18	0.0895836	0.353098	0.802764
	Weighted mode	18	0.162592	0.30731	0.60359
POE	MR Egger	18	-0.21644	0.466739	0.649089
	Weighted median	18	-0.051635	0.31788	0.870963
	Inverse variance weighted	18	0.0802352	0.238456	0.73651
	Simple mode	18	-0.0965105	0.474267	0.841165
	Weighted mode	18	-0.0965105	0.399265	0.811888
PP	MR Egger	18	-2.74062	1.10085	0.0241769
	Weighted median	18	-0.977637	0.856092	0.253464
	Inverse variance weighted	18	-0.277297	0.585686	0.635888
	Simple mode	18	-1.5278	1.47753	0.315611
	Weighted mode	18	-1.56133	1.02441	0.145864
PROM	MR Egger	18	-0.444249	0.510949	0.397453
	Weighted median	18	0.0314698	0.359158	0.930178
	Inverse variance weighted	18	0.407875	0.281906	0.147939
	Simple mode	18	0.577651	0.635514	0.376083
	Weighted mode	18	-0.173882	0.394717	0.665109
SA	MR Egger	18	0.353489	0.347874	0.324683
	Weighted median	18	-0.151576	0.251763	0.547137
	Inverse variance weighted	18	-0.0186095	0.178181	0.916819
	Simple mode	18	-0.0225985	0.395844	0.955139
	Weighted mode	18	-0.0607942	0.359297	0.867634
SA2	MR Egger	12	0.0123145	0.00659859	0.0915742
	Weighted median	12	0.0020166	0.00348599	0.562935
	multiplicative random effects model of Inverse variance weighted	12	-0.00158202	0.00329504	0.631142
	Simple mode	12	0.00163597	0.00602738	0.791092
	Weighted mode	12	0.0030386	0.00403244	0.466949
AS, artificial sweetener; se, standard error; AP, abruption placenta (O15_PLAC_PREMAT_SEPAR); EP, ectopic pregnancy (GCST90272883); EV, excessive vomiting in pregnancy (O15_EXCESS_VOMIT_PREG); EV2, excessive vomiting in pregnancy (GCST90044480); GDM, gestational diabetes mellitus (GEST_DIABETES); GDM2, gestational diabetes mellitus (GCST90296696); HB, disorders associated with long gestation and …

## Sheet: Table S3
Table S3. Results of pleiotropy analysis in univariable mendelian randomization.
outcome	methods	Q	Q_df	Q_pval
Exposure: intake of AS added to cereal
AP	MR Egger	25.5575	31	0.742245
	Inverse variance weighted	25.789	32	0.772863
EP	MR Egger	48.3009	37	0.101071
	Inverse variance weighted	49.6589	38	0.0975539
EV	MR Egger	39.1403	35	0.289234
	Inverse variance weighted	39.2075	36	0.328002
EV2	MR Egger	26.5836	26	0.431411
	Inverse variance weighted	26.7844	27	0.475473
GDM	MR Egger	40.5432	35	0.239081
	Inverse variance weighted	41.1946	36	0.253738
GDM2	MR Egger	42.9152	35	0.16821
	Inverse variance weighted	43.4197	36	0.184572
HB	MR Egger	30.9306	29	0.368704
	Inverse variance weighted	32.0021	30	0.367429
ICP	MR Egger	23.6822	35	0.926767
	Inverse variance weighted	23.839	36	0.940067
ICP2	MR Egger	16.592	17	0.482322
	Inverse variance weighted	17.7882	18	0.469684
LB	MR Egger	40.3927	35	0.244167
	Inverse variance weighted	40.7973	36	0.267669
MA	MR Egger	42.0263	35	0.192717
	Inverse variance weighted	42.5758	36	0.20903
PB	MR Egger	40.1065	35	0.254042
	Inverse variance weighted	40.1953	36	0.289668
PB2	MR Egger	6.8237	18	0.991531
	Inverse variance weighted	7.65057	19	0.989855
PB3	MR Egger	8.23445	19	0.984152
	Inverse variance weighted	8.23448	20	0.990199
PB4	MR Egger	35.3876	33	0.356142
	Inverse variance weighted	36.063	34	0.37227
PB5	MR Egger	22.4084	14	0.0706034
	Inverse variance weighted	22.4106	15	0.0974822
PD	MR Egger	26.7517	35	0.840037
	Inverse variance weighted	27.4235	36	0.847104
PE	MR Egger	37.5556	35	0.352849
	Inverse variance weighted	37.6782	36	0.392365
PH	MR Egger	38.9229	35	0.297537
	Inverse variance weighted	39.1168	36	0.331658
POE	MR Egger	40.2496	35	0.249073
	Inverse variance weighted	41.3061	36	0.249917
PP	MR Egger	47.3315	35	0.0796898
	Inverse variance weighted	47.3927	36	0.0969208
PROM	MR Egger	29.5619	35	0.727811
	Inverse variance weighted	29.5695	36	0.766827
SA	MR Egger	27.0104	35	0.830899
	Inverse variance weighted	27.9415	36	0.82928
SA2	MR Egger	14.9405	20	0.779801
	Inverse variance weighted	14.9698	21	0.824463
Exposure: intake of AS added to coffee
AP	MR Egger	10.7409	16	0.825191
	Inverse variance weighted	11.3767	17	0.836324
EP	MR Egger	9.50726	16	0.891064
	Inverse variance weighted	12.9155	17	0.741826
EV	MR Egger	13.1709	16	0.660224
	Inverse variance weighted	13.8129	17	0.680296
EV2	MR Egger	3.91782	10	0.950978
	Inverse variance weighted	4.36791	11	0.957894
GDM	MR Egger	12.5107	16	0.708141
	Inverse variance weighted	12.8241	17	0.747881
GDM2	MR Egger	20.7885	16	0.186784
	Inverse variance weighted	20.7901	17	0.235819
HB	MR Egger	14.0117	15	0.524643
	Inverse variance weighted	14.5149	16	0.560413
ICP	MR Egger	20.2172	16	0.210597
	Inverse variance weighted	22.0252	17	0.183753
ICP2	MR Egger	3.22835	3	0.35774
	Inverse variance weighted	3.50711	4	0.476797
LB	MR Egger	19.2648	16	0.255171
	Inverse variance weighted	19.4304	17	0.304394
MA	MR Egger	13.721	16	0.619486
	Inverse variance weighted	16.1636	17	0.512268
PB	MR Egger	18.1764	16	0.31367
	Inverse variance weighted	19.999	17	0.274279
PB2	MR Egger	2.35745	3	0.501604
	Inverse variance weighted	2.35978	4	0.669907
PB3	MR Egger	0.108264	3	0.990828
	Inverse variance weighted	1.53794	4	0.819901
PB4	MR Egger	15.803	15	0.395261
	Inverse variance weighted	16.3477	16	0.428968
PB5	MR Egger	15.391	6	0.0174239
	Inverse variance weighted	16.3773	7	0.0218838
PD	MR Egger	18.5465	16	0.292879
	Inverse variance weighted	20.4104	17	0.25378
PE	MR Egger	14.0891	16	0.592076
	Inverse variance weighted	14.1111	17	0.659225
PH	MR Egger	21.3014	16	0.167216
	Inverse variance weighted	22.9179	17	0.151942
POE	MR Egger	16.5391	16	0.416009
	Inverse variance weighted	17.2546	17	0.437252
PP	MR Egger	25.5311	16	0.0609932
	Inverse variance weighted	26.5567	17	0.0648978
PROM	MR Egger	9.59561	16	0.886877
	Inverse variance weighted	9.68608	17	0.916256
SA	MR Egger	17.8592	16	0.332207
	Inverse variance weighted	21.2158	17	0.216785
SA2	MR Egger	11.1429	5	0.0486187
	Inverse variance weighted	12.2779	6	0.0560496
Exposure: intake of AS added to tea
AP	MR Egger	22.883	13	0.0431015
	Inverse variance weighted	22.9726	14	0.0607177
EP	MR Egger	9.10103	16	0.909194
	Inverse variance weighted	9.12448	17	0.936275
EV	MR Egger	19.0598	16	0.265573
	Inverse variance weighted	21.5473	17	0.20276
EV2	MR Egger	9.96576	12	0.618964
	Inverse variance weighted	10.1274	13	0.683485
GDM	MR Egger	15.1235	16	0.515613
	Inverse variance weighted	15.4141	17	0.565679
GDM2	MR Egger	15.5023	15	0.415877
	Inverse variance weighted	16.5111	16	0.417893
HB	MR Egger	9.71866	16	0.880902
	Inverse variance weighted	13.0195	17	0.734881
ICP	MR Egger	14.3512	16	0.572569
	Inverse variance weighted	14.889	17	0.603479
ICP2	MR Egger	6.85621	9	0.652087
	Inverse variance weighted	6.9307	10	0.731971
LB	MR Egger	8.14591	16	0.944403
	Inverse variance weighted	8.16815	17	0.962818
MA	MR Egger	10.4287	16	0.843305
	Inverse variance weighted	10.4713	17	0.882693
PB	MR Egger	14.1413	16	0.58819
	Inverse variance weighted	14.1415	17	0.657063
PB2	MR Egger	14.1949	10	0.164287
	Inverse variance weighted	14.2143	11	0.221362
PB3	MR Egger	8.49542	10	0.580562
	Inverse variance weighted	8.62331	11	0.656618
PB4	MR Egger	12.298	14	0.582381
	Inverse variance weighted	12.4752	15	0.642758
PB5	MR Egger	4.59371	7	0.709406
	Inverse variance weighted	4.59387	8	0.799969
PD	MR Egger	17.7088	16	0.34122
	Inverse variance weighted	18.3081	17	0.369659
PE	MR Egger	10.8494	16	0.818687
	Inverse variance weighted	11.7702	17	0.813849
PH	MR Egger	7.13852	16	0.970498
	Inverse variance weighted	7.45213	17	0.976904
POE	MR Egger	9.06464	16	0.910728
	Inverse variance weighted	9.61138	17	0.919111
PP	MR Egger	11.6927	16	0.764852
	Inverse variance weighted	18.4646	17	0.360115
PROM	MR Egger	19.0202	16	0.267618
	Inverse variance weighted	23.499	17	0.1337
SA	MR Egger	12.5311	16	0.706686
	Inverse variance weighted	14.0821	17	0.661284
SA2	MR Egger	14.8713	10	0.136824
	Inverse variance weighted	22.8967	11	0.0182774
AS, artificial sweetener; se, standard error; AP, abruption placenta (O15_PLAC_PREMAT_SEPAR); EP, ectopic pregnancy (GCST90272883); EV, excessive vomiting in pregnancy (O15_EXCESS_VOMIT_PREG); EV2, excessive vomiting in pregnancy (GCST90044480); GDM, gestational diabetes mellitus (GEST_DIABETES); GDM2, gestational diabetes mellitus (GCST90296696); HB, disorders associated with long gestation and …

## Sheet: Table S4
Table S4. Results of sensitivity analysis in univariable mendelian randomization.
outcome	pleiotropy_test_intercept	pleiotropy_test_se	pleiotropy_test_P	PRESSO_Global_Test	PRESSO_Outlier_Testt
Exposure: intake of AS added to cereal
AP	-0.017796	0.0369821	0.63375	0.7705	NA
EP	0.0122525	0.0120131	0.314385	0.108	NA
EV	-0.00479406	0.0195514	0.807732	0.3675	NA
EV2	-0.0385359	0.0869675	0.661354	0.479	NA
GDM	-0.00591755	0.00789074	0.458305	0.266	NA									c
GDM2	-0.0059518	0.00927845	0.525399	0.184	NA
HB	0.117543	0.117271	0.324479	0.3415	NA
ICP	0.00633989	0.0160086	0.694487	0.947	NA
ICP2	-0.0392843	0.0359182	0.289335	0.4735	NA
LB	-0.0240377	0.0406	0.557615	0.2445	NA
MA	0.00385908	0.00570449	0.503171	0.2115	NA
PB	0.0029356	0.0105495	0.782442	0.298	NA
PB2	-0.0169051	0.0185909	0.375196	0.992	NA
PB3	-0.000204677	0.0373348	0.995683	0.9935	NA
PB4	0.0123104	0.0155119	0.433091	0.3805	NA
PB5	0.00419424	0.114127	0.971203	0.065	NA
PD	0.0434611	0.0530272	0.41799	0.8435	NA
PE	-0.00389088	0.0115104	0.737359	0.385	NA
PH	-0.00300961	0.00720897	0.678876	0.3485	NA
POE	-0.0098726	0.0103006	0.34441	0.2045	NA
PP	-0.00560583	0.0263384	0.832688	0.0925	NA
PROM	0.000850069	0.00970106	0.930673	0.7865	NA
SA	0.00696986	0.0072233	0.341208	0.8205	NA
SA2	1.58929e-05	9.28301e-05	0.865783	0.8335	NA
Exposure: intake of AS added to coffee
AP	0.0382667	0.0479893	0.436893	0.8655	NA
EP	-0.0283233	0.015342	0.0834565	0.7725	NA
EV	0.0221285	0.0276165	0.434708	0.619	NA
EV2	0.146844	0.218881	0.517487	0.962	NA
GDM	0.00613721	0.010963	0.583362	0.7775	NA
GDM2	0.000502416	0.0142409	0.972293	0.243	NA
HB	0.111266	0.156852	0.488976	0.469	NA
ICP	-0.0323897	0.0270778	0.249055	0.235	NA
ICP2	-0.0414788	0.0814961	0.645848	0.523	NA
LB	0.0230476	0.0621452	0.715601	0.368	NA
MA	-0.0121377	0.00776634	0.137645	0.504	NA
PB	-0.0198074	0.0156376	0.223409	0.3105	NA
PB2	-0.0024028	0.0498107	0.964558	0.765	NA
PB3	-0.116876	0.0977481	0.317712	0.8795	NA
PB4	0.0144706	0.0201256	0.483183	0.5205	NA
PB5	-0.127492	0.205605	0.558005	0.0375	NA
PD	-0.107817	0.0850266	0.222926	0.2745	NA
PE	0.00245518	0.0165664	0.884035	0.6125	NA
PH	-0.0129464	0.0117489	0.286794	0.1325	NA
POE	-0.0121645	0.0146217	0.417684	0.4135	NA
PP	-0.0341875	0.0426439	0.434474	0.081	NA
PROM	0.00437561	0.0145475	0.767454	0.93	NA
SA	-0.0197407	0.0113836	0.102116	0.265	NA
SA2	0.000182993	0.000256427	0.507375	0.1115	NA
Exposure: intake of AS added to tea
AP	0.0182505	0.0809252	0.825079	0.086	NA
EP	0.0023517	0.0153587	0.88022	0.9305	NA
EV	-0.0444633	0.0307693	0.167744	0.2235	NA
EV2	0.0455919	0.113404	0.69473	0.686	NA
GDM	-0.00602541	0.0111767	0.597238	0.5655	NA
GDM2	-0.012805	0.0129606	0.338826	0.436	NA
HB	-0.286377	0.157626	0.0880243	0.702	NA
ICP	0.0179194	0.0244357	0.473965	0.568	NA
ICP2	0.0128755	0.0471765	0.791072	0.7535	NA
LB	-0.00861667	0.057775	0.883305	0.9675	NA
MA	0.00163149	0.00790124	0.839017	0.902	NA
PB	-0.000214637	0.0150311	0.988784	0.6425	NA
PB2	0.00409238	0.0349942	0.909219	0.2535	NA
PB3	0.0212381	0.0593889	0.728067	0.6285	NA
PB4	-0.00826976	0.0196451	0.680176	0.6125	NA
PB5	0.00168859	0.13159	0.99012	0.7985	NA
PD	0.0625279	0.0849791	0.4725	0.3225	NA
PE	0.0162394	0.016923	0.351533	0.8085	NA
PH	0.0058628	0.0104691	0.583229	0.974	NA
POE	0.0108624	0.0146905	0.470364	0.924	NA
PP	0.090111	0.0346276	0.019251	0.3505	NA
PROM	0.0312555	0.0161025	0.0700803	0.1105	NA
SA	-0.0136766	0.0109817	0.230914	0.653	NA
SA2	-0.000425578	0.000183199	0.0425516	0.023	NA
MR-PRESSO, Mendelian Randomization Pleiotropy RESidual Sum and Outlier; AS, artificial sweetener; se, standard error; AP, abruption placenta (O15_PLAC_PREMAT_SEPAR); EP, ectopic pregnancy (GCST90272883); EV, excessive vomiting in pregnancy (O15_EXCESS_VOMIT_PREG); EV2, excessive vomiting in pregnancy (GCST90044480); GDM, gestational diabetes mellitus (GEST_DIABETES); GDM2, gestational diabetes me…

## Sheet: Table S5
Table S5. Information on instrumental variables selected in body mass index, fasting glucose and type 2 diabetes mellitus.
SNP	other_allele	effect_allele	beta	se	eaf	pval	F
Exposure: BMI
rs79113395	G	A	0.0209147	0.00273235	0.734551	1.94626e-14	58.591
rs4648450	C	A	0.0154374	0.00242211	0.533867	1.84982e-10	40.6219
rs12024554	C	T	0.0162677	0.00282749	0.763095	8.75387e-09	33.1017
rs1127100	T	C	-0.0164916	0.00252199	0.351761	6.19726e-11	42.7601
rs113603865	C	T	-0.0197498	0.00295729	0.787572	2.41991e-11	44.6003
rs12144626	T	C	0.0172144	0.00244388	0.418179	1.87327e-12	49.6163
rs241460	A	G	0.0205388	0.00257525	0.31813	1.52265e-15	63.6079
rs12140153	G	T	0.0318248	0.00416782	0.903239	2.24957e-14	58.306
rs2186120	G	A	-0.0142511	0.0024225	0.468548	4.03776e-09	34.6074
rs34361149	G	A	0.0309935	0.00304511	0.80741	2.5038e-24	103.594
rs7553158	G	A	0.0174152	0.0024236	0.437611	6.70193e-13	51.6339
rs12049202	C	T	-0.0218362	0.00300823	0.801349	3.91291e-13	52.6905
rs1342391	G	T	-0.0158687	0.00256148	0.330037	5.82975e-10	38.3796
rs588660	G	A	-0.0183012	0.00244095	0.414144	6.51778e-14	56.2136
rs72697614	C	A	-0.014951	0.00260626	0.679604	9.67008e-09	32.9083
rs17024393	T	C	-0.0675077	0.00759831	0.974201	6.44763e-19	78.9355
rs6687953	A	G	-0.0158953	0.00246141	0.608649	1.06358e-10	41.7032
rs61813324	C	T	-0.0279187	0.00356314	0.865117	4.68598e-15	61.3938
rs11264489	A	G	-0.0140849	0.00250707	0.638006	1.93264e-08	31.5627
rs61826867	A	G	-0.0251347	0.00384169	0.890228	6.05341e-11	42.8058
rs539515	A	C	-0.0474871	0.00295985	0.792471	6.64049e-58	257.402
rs815163	T	C	0.0182459	0.00241971	0.438397	4.69245e-14	56.8596
rs4474229	G	A	0.0158775	0.00248334	0.627662	1.62233e-10	40.8782
rs2678204	T	G	-0.0280873	0.00253578	0.658187	1.65158e-28	122.687
rs17014332	T	C	-0.0180292	0.00294421	0.789391	9.1582e-10	37.4986
rs170553	G	A	0.0144372	0.00243415	0.580116	3.01183e-09	35.178
rs12042959	A	G	0.0205562	0.00342514	0.854223	1.95623e-09	36.0188
rs62106258	T	C	0.0906926	0.0055919	0.951533	3.92555e-59	263.042
rs12992672	G	A	-0.0507808	0.00318245	0.171365	2.69588e-57	254.61
rs191750308	C	T	-0.0740969	0.0128503	0.990915	8.11764e-09	33.2486
rs7571496	A	G	0.0163984	0.00276071	0.741418	2.8543e-09	35.2827
rs2384054	T	C	-0.0350265	0.00240007	0.510326	3.17687e-48	212.983
rs935166	G	A	0.0154943	0.00240282	0.493065	1.13209e-10	41.5816
rs10185199	G	A	0.018708	0.00274904	0.72106	1.01018e-11	46.3119
rs35722922	A	G	0.0164622	0.00247822	0.614993	3.08319e-11	44.1261
rs10184537	C	T	0.0164744	0.00254797	0.664075	1.00967e-10	41.8052
rs6705567	T	C	0.0136224	0.00249537	0.6212	4.7895e-08	29.8014
rs4671328	T	G	0.0217722	0.00243483	0.447445	3.84238e-19	79.959
rs6739755	A	G	0.0209594	0.00246047	0.397024	1.62368e-17	72.5641
rs2861685	T	C	0.017647	0.00243763	0.588629	4.51544e-13	52.409
rs12622280	T	G	0.0187009	0.00330533	0.842925	1.5344e-08	32.0107
rs62147189	T	G	0.0170068	0.00251319	0.378	1.31704e-11	45.7925
rs6722241	T	C	0.0201712	0.00271361	0.729092	1.06145e-13	55.2546
rs72820274	G	A	-0.0160021	0.00243934	0.58124	5.3889e-11	43.0338
rs1446585	A	G	0.0171122	0.00287668	0.771994	2.70695e-09	35.3858
rs778094	G	A	0.0148535	0.00243672	0.422432	1.09089e-09	37.1575
rs80330591	G	A	0.0213608	0.00339342	0.853156	3.08227e-10	39.6241
rs10803762	G	A	-0.0154637	0.0025818	0.321135	2.10708e-09	35.8742
rs12477385	G	T	0.0172504	0.00287583	0.7727	1.99444e-09	35.9809
rs12614861	G	T	-0.0152338	0.00252179	0.65299	1.53455e-09	36.4921
rs12479357	A	G	-0.0178651	0.00249872	0.368919	8.71365e-13	51.1182
rs1064213	G	A	-0.016189	0.00240561	0.523032	1.70294e-11	45.2887
rs4482463	C	A	0.0340855	0.00454517	0.075819	6.4328e-14	56.2392
rs16846140	A	G	-0.0161898	0.0025442	0.66179	1.97592e-10	40.493
rs13427822	A	G	0.0198988	0.00272868	0.727948	3.05e-13	53.18
rs56773984	A	T	0.0179174	0.00323177	0.83258	2.95638e-08	30.7375
rs4246657	C	T	-0.0170056	0.00253421	0.659086	1.94357e-11	45.0297
rs35882248	C	T	-0.0192316	0.00258946	0.685358	1.11455e-13	55.1585
rs7568228	G	C	0.0139973	0.00240547	0.474426	5.92802e-09	33.8601
rs62246314	G	A	-0.0228001	0.00398064	0.898724	1.01852e-08	32.8071
rs34373881	G	A	0.0168863	0.00268678	0.721724	3.2836e-10	39.5007
rs9847186	G	A	0.0142849	0.0024335	0.572263	4.35973e-09	34.4581
rs13062093	T	G	-0.01706	0.00249069	0.633556	7.42335e-12	46.9158
rs13076052	C	G	-0.0160769	0.0027011	0.722963	2.65161e-09	35.4261
rs9843653	T	C	-0.0317261	0.00240405	0.485445	9.3519e-40	174.159
rs4687770	T	C	0.019339	0.00353549	0.866625	4.50485e-08	29.9205
rs815715	C	G	0.0163178	0.0024388	0.57363	2.22126e-11	44.7683
rs75557510	A	G	0.0377881	0.00510406	0.938504	1.32923e-13	54.8124
rs10865612	T	C	0.0230841	0.00251075	0.645264	3.80189e-20	84.5316
rs73144053	C	A	0.0153557	0.00256046	0.670081	2.00914e-09	35.9669
rs1454687	C	G	0.0225414	0.00240316	0.484945	6.64355e-21	87.9825
rs6780459	A	T	-0.0163597	0.00276233	0.253319	3.17512e-09	35.0752
rs28447555	C	T	-0.0185076	0.00312798	0.819013	3.28632e-09	35.0084
rs35746614	T	C	0.0143487	0.00261578	0.698057	4.12791e-08	30.09
rs1320903	G	A	-0.022008	0.00258125	0.681559	1.51985e-17	72.6944
rs1471740	T	C	-0.0207316	0.00274752	0.258841	4.51336e-14	56.9356
rs60654199	C	A	-0.0312664	0.00481001	0.933352	8.02786e-11	42.2536
rs357501	G	A	-0.0154044	0.00249087	0.622486	6.24396e-10	38.2461
rs6809307	C	T	-0.0157072	0.00276033	0.74378	1.26885e-08	32.3799
rs73169730	A	G	-0.0194632	0.00268664	0.723709	4.35211e-13	52.4819
rs2606228	A	C	0.0155705	0.00253615	0.357231	8.29182e-10	37.6925
rs869400	T	G	-0.0307255	0.00310717	0.184173	4.70111e-23	97.784
rs362307	C	T	-0.0313537	0.00458157	0.923972	7.74462e-12	46.8327
rs66679256	C	T	-0.0162973	0.00242165	0.553858	1.70098e-11	45.2907
rs34811474	G	A	0.0305977	0.00284335	0.768125	5.30396e-27	115.802
rs73213484	A	T	0.0211952	0.00347384	0.860944	1.05264e-09	37.2268
rs4261944	T	G	-0.0154894	0.00250441	0.637044	6.22315e-10	38.2524
rs10938397	A	G	-0.0289533	0.00242913	0.565925	9.54553e-33	142.067
rs6831020	C	A	0.0159366	0.00263095	0.704771	1.38538e-09	36.6916
rs17085463	G	A	0.0148137	0.00259815	0.682993	1.1876e-08	32.5086
rs2318543	A	G	0.0194021	0.00292162	0.217505	3.1232e-11	44.1012
rs35851183	A	G	-0.0167614	0.00250852	0.642223	2.36429e-11	44.6463
rs13135092	A	G	-0.0500549	0.00437445	0.916766	2.59537e-30	130.932
rs11099020	C	T	0.0153203	0.00251168	0.357261	1.06424e-09	37.2054
rs1296328	A	C	0.0189787	0.00243087	0.440086	5.85599e-15	60.955
rs34236292	G	T	0.0140997	0.002567	0.67228	3.96169e-08	30.1695
rs750090	T	C	0.0156336	0.00253473	0.643847	6.93426e-10	38.0412
rs6536575	T	C	-0.0140621	0.00240451	0.481504	4.97279e-09	34.2017
rs7701777	T	G	0.0170279	0.00266777	0.717241	1.74092e-10	40.7404
rs7723426	T	C	-0.0146685	0.00256587	0.324983	1.08653e-08	32.6815
rs6861649	T	C	-0.0143476	0.00246927	0.392515	6.23491e-09	33.7615
rs10805383	G	A	-0.0169488	0.00240894	0.520442	1.98564e-12	49.5024
rs9291822	C	T	0.0136148	0.00242583	0.484545	1.99669e-08	31.4994
rs2307111	T	C	0.0289516	0.00246183	0.606817	6.35038e-32	138.302
rs7442885	C	G	0.0254294	0.00295668	0.789896	7.95793e-18	73.9714
rs1477290	T	C	-0.0335389	0.00353705	0.864638	2.50553e-21	89.9115
rs1919243	T	C	-0.0138729	0.00243342	0.512933	1.19212e-08	32.5013
rs11742930	C	T	-0.0143076	0.00242869	0.433572	3.84034e-09	34.7048
rs286818	T	A	0.0291454	0.00320417	0.829752	9.41456e-20	82.7387
rs1582931	G	A	0.0148636	0.00242597	0.527943	8.97284e-10	37.5385
rs13174863	A	G	-0.0249793	0.00340131	0.851792	2.0773e-13	53.9347
rs3844598	A	G	-0.0136986	0.00241006	0.471337	1.31735e-08	32.307
rs4502882	C	T	0.0147181	0.0025291	0.343107	5.90786e-09	33.8666
rs7719067	A	G	0.0162027	0.00242599	0.426165	2.41268e-11	44.6064
rs4921301	C	T	0.0182238	0.0029841	0.790183	1.01653e-09	37.295
rs34774377	T	C	0.0208434	0.00369099	0.879663	1.63313e-08	31.8898
rs245775	A	G	-0.0203304	0.0027049	0.271174	5.65458e-14	56.4923
rs4467770	G	A	-0.0156691	0.00271693	0.269332	8.0664e-09	33.2607
rs11757278	T	C	0.0157921	0.00260882	0.694152	1.42014e-09	36.643
rs75499503	C	T	0.0197843	0.00294617	0.780045	1.88062e-11	45.0947
rs28366156	T	C	0.0290028	0.00355581	0.868644	3.46178e-16	66.5277
rs9267671	G	A	-0.0323708	0.00504153	0.939598	1.35722e-10	41.227
rs62407562	T	A	-0.0170851	0.00270947	0.731033	2.87276e-10	39.7618
rs9348950	G	A	0.0288226	0.00255431	0.328204	1.59514e-29	127.327
rs34045288	C	T	-0.0259978	0.00254511	0.664097	1.71672e-24	104.342
rs72892910	G	T	-0.0401658	0.00320426	0.829558	4.88765e-36	157.129
rs1327259	A	G	0.0140026	0.00247527	0.61387	1.54184e-08	32.0016
rs2474898	C	T	-0.0146104	0.00252319	0.654197	7.02668e-09	33.5293
rs390192	A	G	0.0154416	0.00242065	0.477555	1.78341e-10	40.6931
rs9342196	C	T	-0.0167326	0.00306601	0.810499	4.83359e-08	29.7838
rs12662900	T	A	0.0168585	0.002673	0.717775	2.84918e-10	39.7777
rs9320823	T	C	-0.0189398	0.00245759	0.398099	1.29509e-14	59.3925
rs2253310	C	G	-0.0172947	0.00248472	0.371915	3.39938e-12	48.4475
rs9489620	G	C	-0.0147961	0.00241654	0.451251	9.20216e-10	37.4892
rs9402104	G	A	-0.0139016	0.00245189	0.415866	1.43126e-08	32.146
rs7755574	G	T	-0.0154959	0.00267437	0.718847	6.87068e-09	33.573
rs9688977	T	C	-0.0239775	0.00340602	0.853514	1.9293e-12	49.558
rs36007635	G	A	0.0200004	0.00348146	0.861597	9.20831e-09	33.0031
rs6950388	G	A	-0.0172281	0.00297615	0.204996	7.09888e-09	33.5093
rs17132130	G	C	0.0225211	0.00291159	0.780554	1.03681e-14	59.83
rs4722398	C	T	-0.0203493	0.00349732	0.864337	5.94142e-09	33.8554
rs2711111	A	G	0.0147156	0.00245734	0.434957	2.12124e-09	35.8613
rs215634	A	G	0.0147674	0.00247575	0.386127	2.45177e-09	35.5791
rs11761411	C	T	0.0184757	0.00333986	0.845639	3.17081e-08	30.6017
rs799449	C	T	-0.019902	0.00242699	0.441519	2.40713e-16	67.2446
rs4718964	G	T	-0.0145653	0.00244679	0.587806	2.63858e-09	35.4361
rs58862095	C	T	0.0243799	0.00243968	0.580243	1.64702e-23	99.8615
rs17149254	T	C	0.0238078	0.00311607	0.191436	2.1727e-14	58.3746
rs2192649	T	G	-0.0136694	0.00241616	0.502817	1.53706e-08	32.0072
rs3843540	T	C	0.0241729	0.00338227	0.851419	8.88996e-13	51.0788
rs39330	A	T	0.0189262	0.00244136	0.573292	9.04899e-15	60.0984
rs9641499	C	A	0.017102	0.00242262	0.565905	1.67649e-12	49.8337
rs1840661	T	A	-0.0137467	0.00244055	0.572488	1.77644e-08	31.7265
rs56067609	A	T	0.0193637	0.0035019	0.863406	3.21418e-08	30.5752
rs1805123	T	G	0.0179911	0.00278844	0.753783	1.10527e-10	41.6287
rs2975693	T	C	-0.0238256	0.0038753	0.890719	7.85236e-10	37.7987
rs6601527	C	A	0.0217383	0.00244545	0.412181	6.17874e-19	79.0194
rs7006178	G	C	-0.0155041	0.00265871	0.712125	5.50073e-09	34.0057
rs2616192	G	T	-0.0140763	0.00257234	0.32751	4.44877e-08	29.9447
rs59104534	C	T	-0.0149782	0.00262903	0.698888	1.21862e-08	32.4585
rs2725371	A	G	0.0180883	0.00262057	0.303692	5.12035e-12	47.6435
rs12681792	C	A	-0.0179459	0.00304768	0.806195	3.90373e-09	34.673
rs1915792	C	T	0.0142716	0.00240999	0.524616	3.1861e-09	35.0683
rs12679106	G	T	0.0220302	0.00266493	0.288659	1.38229e-16	68.3385
rs10100245	G	A	-0.0206373	0.00242306	0.43356	1.64324e-17	72.54
rs78565420	C	T	-0.0337314	0.00545431	0.945814	6.24281e-10	38.2463
rs112520079	T	G	-0.0204582	0.00301413	0.801049	1.1434e-11	46.0692
rs17716502	C	T	0.0222998	0.00298602	0.792757	8.15831e-14	55.772
rs11782074	G	T	-0.0144947	0.00250672	0.614359	7.3731e-09	33.4354
rs11515071	C	T	0.0228095	0.00250575	0.634865	8.84301e-20	82.8621
rs1411432	A	C	-0.0249455	0.00310861	0.816105	1.02164e-15	64.395
rs1412239	C	G	-0.0239207	0.00256268	0.675459	1.02329e-20	87.1283
rs16916303	A	G	0.020719	0.00373905	0.880766	3.00538e-08	30.7054
rs17058884	T	G	0.0318261	0.00580849	0.954995	4.27464e-08	30.0221
rs62543438	G	C	0.014801	0.00270013	0.728034	4.21813e-08	30.0478
rs10465231	C	T	-0.0171399	0.00242726	0.4506	1.6512e-12	49.8636
rs2482704	G	T	0.0138253	0.00243157	0.576578	1.30335e-08	32.3278
rs2398861	A	G	-0.0220894	0.0027614	0.743401	1.25458e-15	63.9896
rs7852189	A	G	-0.0165539	0.00258881	0.688636	1.61369e-10	40.8884
rs2135745	C	G	0.016838	0.00280126	0.246771	1.84723e-09	36.1305
rs7030732	C	A	0.0151605	0.00245902	0.392111	7.0445e-10	38.0104
rs3861879	A	G	-0.0137348	0.00243136	0.56317	1.61503e-08	31.9114
rs7094644	G	A	-0.0152821	0.0026106	0.325824	4.80751e-09	34.2677
rs11012732	A	G	-0.0238495	0.00255513	0.668894	1.02565e-20	87.1229
rs71495049	G	A	-0.0265499	0.00432971	0.915969	8.6862e-10	37.6018
rs4595495	A	G	-0.0137384	0.0024356	0.577393	1.69555e-08	31.8171
rs10995427	G	A	0.0165308	0.00251566	0.639173	5.00035e-11	43.1801
rs946185	A	G	0.0146913	0.00246179	0.406724	2.40813e-09	35.6138
rs17399739	A	G	-0.026237	0.00472237	0.930474	2.76389e-08	30.868
rs10788493	C	T	-0.0136921	0.00241992	0.54324	1.53211e-08	32.0139
rs2450445	G	A	0.0153656	0.00256262	0.676027	2.02372e-09	35.9526
rs2439823	A	G	-0.0216364	0.00241939	0.452295	3.80803e-19	79.9757
rs61871615	C	T	0.0280254	0.0043732	0.909477	1.47221e-10	41.0681
rs10749233	G	C	0.0189641	0.00284774	0.24053	2.75423e-11	44.347
rs845084	G	A	-0.02034	0.0027569	0.742449	1.6125e-13	54.4327
rs67609008	T	C	-0.0146011	0.00267444	0.716403	4.77859e-08	29.8061
rs2035806	G	A	0.0166309	0.00242835	0.433646	7.46793e-12	46.9039
rs7952102	T	C	0.0152263	0.00246547	0.612661	6.58901e-10	38.1408
rs4929923	T	C	-0.0173844	0.00251068	0.352672	4.39339e-12	47.9443
rs4757144	G	A	-0.016524	0.00244585	0.406953	1.42135e-11	45.6426
rs6265	C	T	0.0402275	0.00306191	0.810274	2.03798e-39	172.608
rs491711	A	C	0.0158403	0.00260937	0.689012	1.27623e-09	36.8515
rs7942037	G	C	0.0156363	0.00249966	0.640015	3.96981e-10	39.1297
rs7116641	T	G	-0.0244218	0.00258645	0.683203	3.67282e-21	89.1553
rs7124681	C	A	-0.0267462	0.00243997	0.591943	5.90201e-28	120.159
rs2234458	C	T	0.020641	0.002496	0.360849	1.34865e-16	68.3868
rs2450254	A	T	0.0140667	0.00244305	0.584997	8.52747e-09	33.1528
rs10898330	C	T	0.0142865	0.00241661	0.474608	3.38704e-09	34.9493
rs61903695	A	G	-0.0163585	0.00275201	0.744001	2.78061e-09	35.3335
rs3802858	T	C	0.0164713	0.00243005	0.572512	1.21899e-11	45.9436
rs550974	A	T	-0.0158904	0.00244811	0.595703	8.54673e-11	42.1316
rs35483388	C	T	-0.0140802	0.00248601	0.620383	1.48218e-08	32.0783
rs7933085	A	G	-0.0157387	0.00241521	0.490805	7.2061e-11	42.4647
rs11223641	T	C	0.0191007	0.00343166	0.855385	2.60819e-08	30.9806
rs35025195	G	A	0.0230476	0.00323009	0.833868	9.67832e-13	50.9122
rs55726687	G	A	-0.0238631	0.00294249	0.788862	5.08628e-16	65.7694
rs2470392	T	C	-0.0145453	0.00265977	0.712572	4.53858e-08	29.9059
rs12422552	G	C	0.0161921	0.00272193	0.732327	2.70433e-09	35.3877
rs9667999	G	C	-0.0196085	0.00354082	0.867506	3.06471e-08	30.6677
rs1458156	C	T	-0.0137851	0.0024053	0.511736	9.98504e-09	32.8459
rs7132908	G	A	-0.0285337	0.0024723	0.61608	8.2699e-31	133.203
rs2292238	A	C	0.0176981	0.00244772	0.591333	4.82503e-13	52.2793
rs704061	T	C	-0.0158698	0.0024138	0.547297	4.88427e-11	43.2255
rs1901241	A	G	-0.0192919	0.00329019	0.839863	4.5368e-09	34.3802
rs7138383	G	A	0.0213808	0.0027649	0.746515	1.05366e-14	59.7983
rs55938344	A	C	0.0168213	0.00281823	0.757298	2.39354e-09	35.6259
rs147730268	G	T	0.0361121	0.00432936	0.90947	7.38074e-17	69.5758
rs3897102	C	T	-0.0147261	0.00245956	0.587752	2.13604e-09	35.8476
rs7992832	C	T	0.0175556	0.00269236	0.723456	7.01778e-11	42.5172
rs9506311	C	T	-0.0175662	0.00275498	0.259013	1.8184e-10	40.6554
rs35193668	C	T	0.0166761	0.00249998	0.638085	2.55329e-11	44.4955
rs9536449	C	G	0.0136401	0.00243902	0.57022	2.24073e-08	31.2755
rs2121058	T	C	0.0238147	0.00286076	0.771356	8.4918e-17	69.2991
rs9527906	G	A	0.0161813	0.0028336	0.237605	1.12728e-08	32.6099
rs1949204	T	G	-0.0166526	0.00281935	0.238235	3.49712e-09	34.8872
rs1441264	G	A	-0.0206382	0.00249668	0.408134	1.38708e-16	68.331
rs61969510	T	C	-0.0155328	0.00269504	0.715588	8.24689e-09	33.2177
rs12877270	G	A	-0.0169078	0.00243897	0.56155	4.14668e-12	48.0575
rs7331420	G	A	0.0147324	0.00267011	0.715973	3.44017e-08	30.4431
rs1886558	A	G	0.0169773	0.0024818	0.393207	7.89223e-12	46.7955
rs9515455	G	A	-0.0179637	0.00244962	0.583394	2.25113e-13	53.7767
rs8015400	C	A	-0.0210882	0.0025723	0.321849	2.4485e-16	67.2103
rs12885458	T	G	0.0156111	0.00240414	0.490018	8.4004e-11	42.1646
rs217672	A	C	-0.0158661	0.00270563	0.727987	4.51991e-09	34.3877
rs35020117	T	G	0.0135852	0.0024847	0.535334	4.56594e-08	29.894
rs7141420	C	T	-0.0208148	0.00241922	0.485922	7.73749e-18	74.0276
rs1286138	T	G	-0.0180512	0.00256405	0.326561	1.92442e-12	49.5632
rs6575340	G	A	-0.0228776	0.00250397	0.362584	6.48336e-20	83.4762
rs12881629	A	G	-0.0239675	0.00436626	0.917854	4.03915e-08	30.1319
rs3803286	A	G	0.0207912	0.00254468	0.333621	3.08248e-16	66.7564
rs3759584	T	C	0.0165842	0.00251394	0.638042	4.20436e-11	43.519
rs7183417	C	T	-0.0149003	0.0024276	0.567431	8.37356e-10	37.6735
rs55689274	G	A	0.0148341	0.00266266	0.714289	2.53244e-08	31.0378
rs117632017	G	A	-0.0363818	0.00644665	0.960858	1.66748e-08	31.8493
rs113182412	G	A	0.0193709	0.00328432	0.834081	3.68256e-09	34.7863
rs4776970	A	T	0.0254626	0.00250512	0.64293	2.88669e-24	103.311
rs4777541	C	T	-0.0196505	0.00284642	0.234959	5.07925e-12	47.6595
rs11856579	G	A	0.0197908	0.00271147	0.731808	2.90737e-13	53.2742
rs79348488	A	G	0.0155517	0.00264167	0.707739	3.93423e-09	34.6576
rs7498044	G	A	0.0176487	0.00293198	0.781339	1.75263e-09	36.2329
rs2046002	T	C	0.014571	0.00250777	0.360956	6.24094e-09	33.7601
rs56803094	A	G	0.0188821	0.00287406	0.772889	5.04429e-11	43.1627
rs7201895	G	A	0.017337	0.00252451	0.644016	6.54485e-12	47.1622
rs879620	C	T	-0.0256124	0.00247819	0.384724	4.9306e-25	106.815
rs7195386	T	C	0.0158814	0.00240747	0.493559	4.2092e-11	43.5167
rs35626515	C	A	-0.0265699	0.00244547	0.592035	1.71159e-27	118.047
rs4402589	T	G	-0.0291524	0.00241668	0.44722	1.68345e-33	145.516
rs11642015	C	T	-0.0723688	0.00244736	0.59764	6.39735e-192	874.394
rs2962082	G	A	0.0135377	0.00240754	0.517451	1.87785e-08	31.6186
rs7189149	C	G	-0.0213468	0.00360796	0.872893	3.29041e-09	35.006
rs862320	C	T	0.0228157	0.0024463	0.589848	1.09926e-20	86.9858
rs756717	G	A	0.0146721	0.00248166	0.601141	3.37894e-09	34.9543
rs4790841	C	T	0.0295249	0.00332942	0.845133	7.49204e-19	78.6393
rs11078883	C	G	-0.0156785	0.00253224	0.65256	5.96417e-10	38.3353
rs7774	C	A	-0.0166342	0.00261526	0.690862	2.01442e-10	40.4552
rs8078135	C	T	0.0194999	0.00241182	0.511533	6.23017e-16	65.3695
rs34966008	C	T	0.0199158	0.00244306	0.591852	3.59253e-16	66.4549
rs56161855	A	T	-0.0229722	0.00354917	0.867992	9.64717e-11	41.894
rs11655587	C	T	0.0196375	0.00251089	0.640132	5.25775e-15	61.167
rs11650012	T	A	-0.018609	0.00321826	0.830382	7.37497e-09	33.4352
rs7218014	T	C	-0.0206989	0.00302709	0.803405	8.05193e-12	46.7567
rs11150745	A	G	0.0209841	0.00257946	0.680511	4.13048e-16	66.1794
rs60764613	G	T	-0.023587	0.00342645	0.855143	5.83714e-12	47.3867
rs2155869	T	C	0.0184462	0.00311144	0.180837	3.06034e-09	35.1472
rs1788808	A	G	0.0183135	0.0024054	0.502659	2.67485e-14	57.9653
rs1941706	A	G	-0.0139405	0.00241073	0.536489	7.35783e-09	33.4395
rs16975459	A	C	-0.0239721	0.00368583	0.878695	7.83971e-11	42.3001
rs7239114	G	A	-0.0140943	0.00242783	0.457042	6.43117e-09	33.7016
rs66922415	A	G	-0.0520958	0.00283196	0.765638	1.54953e-75	338.401
rs111549518	C	T	0.109274	0.00875761	0.980249	1.00809e-35	155.691
rs1943239	G	T	-0.0177428	0.0027148	0.724016	6.346e-11	42.7138
rs11666480	C	G	-0.0185076	0.00241942	0.463167	2.02162e-14	58.5164
rs2083226	C	T	-0.0191588	0.00319665	0.17085	2.05698e-09	35.9208
rs72976986	G	A	0.0240493	0.00308786	0.808813	6.80769e-15	60.6582
rs273505	T	C	-0.0188626	0.00243413	0.580094	9.27257e-15	60.0504
rs113230003	G	A	0.0197805	0.00275909	0.739815	7.55788e-13	51.3976
rs10404726	C	T	0.0198595	0.0024074	0.533216	1.59845e-16	68.0519
rs56212061	C	T	0.0211123	0.00337336	0.850031	3.89054e-10	39.1693
rs111640872	G	C	-0.0206225	0.00255895	0.668924	7.71969e-16	64.947
rs11084554	G	A	0.021578	0.0033044	0.843414	6.58415e-11	42.642
rs34095326	G	A	0.0244429	0.00379235	0.885866	1.15515e-10	41.5421
rs112693590	G	A	0.0329198	0.00567991	0.950293	6.80472e-09	33.5917
rs3810291	G	A	-0.029685	0.00256755	0.322522	6.53732e-31	133.671
rs1884897	A	G	-0.0213286	0.00249224	0.371746	1.15319e-17	73.2394
rs6050446	A	G	-0.0420771	0.0067598	0.033197	4.83315e-10	38.7457
rs4911382	C	T	-0.015559	0.00244287	0.415762	1.90349e-10	40.566
rs2425857	A	G	0.0135947	0.00241624	0.445365	1.84183e-08	31.6562
rs67844506	A	G	0.0259162	0.0031086	0.816758	7.65068e-17	69.5045
rs55886426	C	G	0.031643	0.00551914	0.944568	9.85712e-09	32.871
rs13047416	C	G	0.0136395	0.00248865	0.624573	4.23945e-08	30.0379
rs8134638	T	C	-0.0151694	0.00248078	0.624237	9.68077e-10	37.3904
rs76040172	G	A	0.0407564	0.00530826	0.94556	1.62144e-14	58.9505
rs5995843	A	G	0.0174411	0.00251927	0.651007	4.42792e-12	47.929
rs28489620	G	A	0.0147327	0.0026634	0.709018	3.1768e-08	30.5979
Exposure: fasting glucose
rs17712208	T	A	0.051	0.0074	NA	3.22033e-12	47.4982
rs1260326	T	C	0.029	0.0021	NA	2.1702e-41	190.703
rs560887	T	C	0.071	0.0025	NA	1.39959e-178	806.56
rs11715915	C	T	-0.012	0.0022	NA	4.90004e-08	29.7521
rs11708067	A	G	-0.023	0.0026	NA	1.29987e-18	78.2544
rs1280	T	C	-0.026	0.0031	NA	8.56052e-18	70.3434
rs7651090	A	G	0.013	0.0023	NA	1.75001e-08	31.9471
rs4869272	C	T	0.018	0.0022	NA	1.02e-15	66.9421
rs9368222	C	A	0.014	0.0023	NA	1e-09	37.051
rs17168486	C	T	0.031	0.0028	NA	3.1703e-28	122.577
rs2191349	G	T	0.029	0.0021	NA	1.27997e-42	190.703
rs882020	C	T	0.021	0.003	NA	3.04018e-12	49
rs6975024	T	C	0.061	0.0029	NA	2.88005e-99	442.449
rs6943153	T	C	-0.015	0.0022	NA	1.63005e-12	46.4876
rs983309	T	G	-0.026	0.0033	NA	6.29071e-15	62.0753
rs11558471	A	G	-0.029	0.0023	NA	7.8001e-37	158.979
rs10814916	A	C	0.016	0.0022	NA	2.25996e-13	52.8926
rs10811661	T	C	-0.024	0.0028	NA	5.64937e-18	73.4694
rs16913693	T	G	-0.043	0.0066	NA	3.50994e-11	42.4472
rs3829109	G	A	-0.017	0.0027	NA	1.13e-10	39.6433
rs11195502	C	T	-0.032	0.0037	NA	1.97015e-18	74.7991
rs7903146	C	T	0.022	0.0024	NA	2.71019e-20	84.0278
rs11607883	G	A	-0.021	0.0021	NA	6.31975e-24	100
rs749067	T	C	-0.017	0.0022	NA	6.12068e-15	59.7107
rs174576	C	A	-0.02	0.0022	NA	1.18005e-18	82.6446
rs11603334	G	A	-0.019	0.0028	NA	1.11995e-11	46.0459
rs10830963	C	G	0.078	0.0025	NA	1e-200	973.44
rs11619319	A	G	0.02	0.0024	NA	1.33015e-15	69.4444
rs12888855	C	A	-0.016	0.0025	NA	5.03999e-10	40.96
rs4502156	T	C	-0.022	0.0021	NA	1.38007e-25	109.751
rs11672660	C	T	-0.016	0.0028	NA	5.83002e-09	32.6531
rs6113722	G	A	-0.035	0.0053	NA	2.49e-11	43.6098
rs6072275	G	A	0.016	0.0028	NA	1.66001e-08	32.6531
Exposure: T2DM
rs72875566	G	C	-0.00127393	0.000247738	0.130627	2.69998e-07	26.4427
rs10184004	C	T	-0.000876621	0.000169057	0.405973	2.19999e-07	26.8879
rs2416348	G	T	-0.000788772	0.000167503	0.469885	2.5e-06	22.1747
rs2328547	A	G	0.00118939	0.000217149	0.177378	4.30002e-08	30.0008
rs2383208	A	G	-0.00105362	0.000217015	0.178067	1.2e-06	23.5716
rs7027763	T	C	-0.000803317	0.000167394	0.564183	1.6e-06	23.03
rs10985883	A	G	0.00102868	0.000220347	0.173599	2.99999e-06	21.7945
rs35198068	T	C	0.00225541	0.000182719	0.291486	5.30029e-35	152.364
rs10830957	C	T	0.000822495	0.000175503	0.337326	2.80001e-06	21.9633
rs10849019	C	A	0.000862265	0.000178037	0.323163	1.29999e-06	23.4564
rs56094641	A	G	0.000894287	0.000169135	0.404633	1.2e-07	27.9568
rs2617746	T	G	0.000765355	0.000167165	0.508035	4.70002e-06	20.9621
BMI, body mass index; T2DM, type 2 diabetes mellitus; eaf, effect allele frequency; se, standard error.

## Sheet: Table S6
Table S6. Results of multivariable mendelian randomization in various methods.
outcome	method	nSNPs	b	se	pval
Exposure: intake of AS added to cereal
AP	Inverse variance weighted	368	1.10525	0.985431	0.262038
	MR Egger	368	0.30273	1.25349	0.80916
	Weighted median	368	1.38837	1.32304	0.294007
EP	Inverse variance weighted	385	-0.228941	0.344672	0.506544
	MR Egger	385	-0.096738	0.442561	0.826972
	Weighted median	385	-0.33802	0.449672	0.452228
EV	Inverse variance weighted	378	0.957573	0.640298	0.134781
	MR Egger	378	1.7264	0.812613	0.0336279
	Weighted median	378	1.27474	0.791529	0.107292
EV2	Inverse variance weighted	384	2.24243	2.35392	0.340773
	MR Egger	384	2.85667	3.13769	0.362591
	Weighted median	384	2.02677	3.05368	0.506874
GDM	Inverse variance weighted	50	1.42662	2.61371	0.585189
	MR Egger	50	-2.34249	4.10885	0.568604
	Weighted median	50	1.2518	1.66618	0.452475
GDM2	Inverse variance weighted	49	0.359507	3.06663	0.906676
	MR Egger	49	-3.00988	4.83838	0.533887
	Weighted median	49	-0.0440188	2.02264	0.982637
HB	Inverse variance weighted	390	4.32775	3.11594	0.16486
	MR Egger	390	3.88182	3.96351	0.327388
	Weighted median	390	4.67605	4.17783	0.263032
ICP	Inverse variance weighted	390	0.00193313	0.640382	0.997591
	MR Egger	390	0.469307	0.816206	0.565301
	Weighted median	390	-0.00279822	0.661928	0.996627
ICP2	Inverse variance weighted	350	0.0919914	0.93372	0.921518
	MR Egger	350	0.506554	1.20013	0.672965
	Weighted median	350	-1.36518	1.14204	0.231935
LB	Inverse variance weighted	390	0.221073	1.10825	0.841888
	MR Egger	390	0.795622	1.40623	0.571541
	Weighted median	390	-1.99367	1.54298	0.196325
MA	Inverse variance weighted	378	-0.0715923	0.201567	0.722455
	MR Egger	378	-0.16529	0.25646	0.519248
	Weighted median	378	-0.0808416	0.235103	0.730954
PB	Inverse variance weighted	378	0.148252	0.347012	0.669216
	MR Egger	378	0.460495	0.440744	0.296109
	Weighted median	378	0.292756	0.422276	0.488133
PB2	Inverse variance weighted	396	-0.282612	0.475767	0.552504
	MR Egger	396	0.840868	0.617464	0.173258
	Weighted median	396	-0.712708	0.598619	0.233816
PB3	Inverse variance weighted	396	-0.00847407	0.923653	0.99268
	MR Egger	396	0.963161	1.22561	0.431949
	Weighted median	396	-0.334821	1.21237	0.782416
PB4	Inverse variance weighted	358	0.0627033	0.437287	0.885981
	MR Egger	358	0.273377	0.55586	0.622855
	Weighted median	358	-0.011573	0.554543	0.98335
PB5	Inverse variance weighted	376	2.55129	2.05815	0.215123
	MR Egger	376	-1.23775	2.64131	0.639348
	Weighted median	376	5.6771	2.85471	0.0467367
PD	Inverse variance weighted	390	0.498403	1.59243	0.754294
	MR Egger	390	-0.210902	2.02719	0.91714
	Weighted median	390	-0.895059	2.13236	0.674668
PE	Inverse variance weighted	378	-0.302124	0.365284	0.408184
	MR Egger	378	-0.39964	0.464739	0.389832
	Weighted median	378	-0.608915	0.465777	0.191108
PH	Inverse variance weighted	390	-0.0417018	0.248957	0.866972
	MR Egger	390	-0.171521	0.316925	0.588368
	Weighted median	390	-0.103351	0.29712	0.727957
POE	Inverse variance weighted	390	-0.367022	0.318931	0.24982
	MR Egger	390	-0.389331	0.406455	0.338128
	Weighted median	390	-0.263028	0.398124	0.508826
PP	Inverse variance weighted	390	-1.35068	0.704859	0.0553338
	MR Egger	390	-1.02148	0.896612	0.254592
	Weighted median	390	-2.1166	0.966807	0.028577
PROM	Inverse variance weighted	390	0.145684	0.288425	0.613487
	MR Egger	390	0.0472122	0.367333	0.897732
	Weighted median	390	0.299402	0.389769	0.442397
SA	Inverse variance weighted	378	0.443452	0.216606	0.0406315
	MR Egger	378	0.477136	0.275656	0.0834673
	Weighted median	378	0.335363	0.291064	0.24924
SA2	Inverse variance weighted	400	-0.000437905	0.00250192	0.861058
	MR Egger	400	-0.00166881	0.00330301	0.613391
	Weighted median	400	-0.00296241	0.00327492	0.365691
Exposure: intake of AS added to coffee
AP	Inverse variance weighted	361	-0.231975	0.684012	0.734505
	MR Egger	361	0.0632942	0.939866	0.946308
	Weighted median	361	-0.630558	0.826402	0.445454
EP	Inverse variance weighted	376	0.255267	0.23183	0.270855
	MR Egger	376	0.524483	0.319239	0.1004
	Weighted median	376	-0.0223248	0.272869	0.934794
EV	Inverse variance weighted	369	0.310461	0.450676	0.490899
	MR Egger	369	0.478158	0.625703	0.444752
	Weighted median	369	0.39719	0.538025	0.460371
EV2	Inverse variance weighted	375	0.97922	1.59621	0.539569
	MR Egger	375	-0.531947	2.31361	0.818153
	Weighted median	375	0.0906142	1.89462	0.961854
GDM	Inverse variance weighted	51	-0.321222	1.30215	0.805151
	MR Egger	51	-0.264178	1.78934	0.882627
	Weighted median	51	0.496165	0.73392	0.499011
GDM2	Inverse variance weighted	49	-2.20054	1.82452	0.227783
	MR Egger	49	-3.68704	2.69177	0.170766
	Weighted median	49	-0.587903	1.04404	0.573364
HB	Inverse variance weighted	381	1.99911	2.17261	0.357497
	MR Egger	381	2.17594	2.99804	0.467969
	Weighted median	381	2.14811	2.78776	0.440973
ICP	Inverse variance weighted	381	-0.478271	0.451612	0.289585
	MR Egger	381	-0.0938191	0.62487	0.880653
	Weighted median	381	-0.494448	0.436916	0.257771
ICP2	Inverse variance weighted	341	0.131305	0.696681	0.850506
	MR Egger	341	1.49138	1.01038	0.139927
	Weighted median	341	-0.306069	0.757121	0.686027
LB	Inverse variance weighted	381	0.735712	0.78491	0.348594
	MR Egger	381	1.71549	1.08598	0.114182
	Weighted median	381	0.624468	0.990108	0.528232
MA	Inverse variance weighted	369	-0.150896	0.141029	0.284637
	MR Egger	369	-0.25641	0.195696	0.190114
	Weighted median	369	-0.0448121	0.148906	0.763458
PB	Inverse variance weighted	369	0.0900066	0.243421	0.711564
	MR Egger	369	0.355399	0.337485	0.292304
	Weighted median	369	0.152114	0.281607	0.589084
PB2	Inverse variance weighted	387	-0.734804	0.315393	0.0198163
	MR Egger	387	0.091091	0.433495	0.833565
	Weighted median	387	-0.759451	0.375444	0.0430931
PB3	Inverse variance weighted	387	-0.798936	0.603711	0.185711
	MR Egger	387	0.0337812	0.837139	0.967812
	Weighted median	387	-0.711914	0.767146	0.353406
PB4	Inverse variance weighted	350	-0.102189	0.323507	0.752095
	MR Egger	350	0.359951	0.46907	0.442861
	Weighted median	350	-0.427031	0.376536	0.256751
PB5	Inverse variance weighted	369	0.830568	1.48838	0.576822
	MR Egger	369	-2.34017	2.17115	0.281102
	Weighted median	369	1.40305	1.80262	0.436371
PD	Inverse variance weighted	381	-0.461928	1.12107	0.680308
	MR Egger	381	-0.645576	1.553	0.677632
	Weighted median	381	-0.842748	1.34454	0.530795
PE	Inverse variance weighted	369	0.250641	0.255177	0.325991
	MR Egger	369	0.332399	0.354398	0.348282
	Weighted median	369	0.336227	0.293942	0.252684
PH	Inverse variance weighted	381	0.113035	0.175135	0.518657
	MR Egger	381	-0.143775	0.241931	0.552324
	Weighted median	381	0.0501222	0.187877	0.789637
POE	Inverse variance weighted	381	0.230683	0.22444	0.304036
	MR Egger	381	0.11585	0.310862	0.709393
	Weighted median	381	0.346281	0.263465	0.188733
PP	Inverse variance weighted	381	-0.975774	0.487332	0.0452549
	MR Egger	381	-1.58038	0.673713	0.0189872
	Weighted median	381	-0.955126	0.593345	0.107457
PROM	Inverse variance weighted	381	0.450184	0.202259	0.0260287
	MR Egger	381	0.508907	0.279804	0.0689421
	Weighted median	381	0.498089	0.246055	0.042939
SA	Inverse variance weighted	369	-0.249296	0.152538	0.102191
	MR Egger	369	-0.398152	0.211536	0.0598093
	Weighted median	369	-0.308687	0.187903	0.100425
SA2	Inverse variance weighted	390	0.0020482	0.00165421	0.215653
	MR Egger	390	0.00344896	0.00228338	0.130925
	Weighted median	390	0.00355812	0.00201648	0.0776455
Exposure: intake of AS added to tea
AP	Inverse variance weighted	366	0.421159	0.657436	0.521776
	MR Egger	366	-0.208569	0.843241	0.804644
	Weighted median	366	0.121909	0.851212	0.886117
EP	Inverse variance weighted	384	-0.224937	0.214964	0.295379
	MR Egger	384	-0.306194	0.273546	0.262991
	Weighted median	384	-0.507592	0.276707	0.0665943
EV	Inverse variance weighted	377	0.254096	0.418154	0.543412
	MR Egger	377	0.388088	0.532634	0.466235
	Weighted median	377	0.715994	0.532278	0.178577
EV2	Inverse variance weighted	384	1.52658	1.46236	0.296525
	MR Egger	384	-0.44765	1.91449	0.815123
	Weighted median	384	2.117	1.94982	0.277593
GDM	Inverse variance weighted	50	0.199525	1.93147	0.917723
	MR Egger	50	-0.545496	3.04951	0.858032
	Weighted median	50	0.641945	1.09269	0.556876
GDM2	Inverse variance weighted	49	0.455902	2.25383	0.839699
	MR Egger	49	-1.40468	3.544	0.691843
	Weighted median	49	-0.0345817	1.3163	0.97904
HB	Inverse variance weighted	389	-1.52442	2.01819	0.450045
	MR Egger	389	-0.895741	2.57491	0.727936
	Weighted median	389	0.800456	2.79137	0.774296
ICP	Inverse variance weighted	389	-0.711591	0.415031	0.086428
	MR Egger	389	-0.661525	0.53075	0.212618
	Weighted median	389	-0.564203	0.437351	0.197034
ICP2	Inverse variance weighted	350	0.223444	0.610672	0.714441
	MR Egger	350	1.01055	0.78367	0.197219
	Weighted median	350	0.316645	0.715531	0.658105
LB	Inverse variance weighted	389	0.337407	0.724177	0.641275
	MR Egger	389	-0.00902207	0.92406	0.99221
	Weighted median	389	0.722781	0.962439	0.452659
MA	Inverse variance weighted	377	0.0334108	0.129378	0.796219
	MR Egger	377	-0.0318778	0.164764	0.846587
	Weighted median	377	-0.0718194	0.138199	0.603286
PB	Inverse variance weighted	377	0.498268	0.222947	0.0254229
	MR Egger	377	0.0897829	0.282032	0.750225
	Weighted median	377	0.40347	0.266187	0.129586
PB2	Inverse variance weighted	395	-0.734131	0.308948	0.0174906
	MR Egger	395	-0.900221	0.406569	0.0268156
	Weighted median	395	-0.853032	0.390955	0.0291156
PB3	Inverse variance weighted	395	-0.0423104	0.587604	0.942598
	MR Egger	395	0.36573	0.775132	0.637049
	Weighted median	395	0.144475	0.776255	0.852352
PB4	Inverse variance weighted	358	0.38061	0.292511	0.193196
	MR Egger	358	-0.0144635	0.376948	0.969393
	Weighted median	358	0.247752	0.360183	0.491546
PB5	Inverse variance weighted	374	0.217698	1.40937	0.877243
	MR Egger	374	-0.469241	1.90568	0.805502
	Weighted median	374	1.15189	1.78059	0.517685
PD	Inverse variance weighted	389	-0.584899	1.03915	0.573529
	MR Egger	389	-1.65851	1.32545	0.210832
	Weighted median	389	1.64672	1.36142	0.226447
PE	Inverse variance weighted	377	0.202174	0.235839	0.391303
	MR Egger	377	0.0963426	0.300369	0.748401
	Weighted median	377	0.335522	0.299056	0.26189
PH	Inverse variance weighted	389	0.318539	0.160177	0.0467378
	MR Egger	389	0.289399	0.204878	0.157791
	Weighted median	389	0.331395	0.181238	0.0674727
POE	Inverse variance weighted	389	0.283804	0.205399	0.167058
	MR Egger	389	0.217706	0.26271	0.407278
	Weighted median	389	0.243596	0.249229	0.328371
PP	Inverse variance weighted	389	-0.2171	0.454755	0.633078
	MR Egger	389	-0.828407	0.579256	0.152682
	Weighted median	389	0.744764	0.62019	0.229804
PROM	Inverse variance weighted	389	0.592915	0.187233	0.00154166
	MR Egger	389	0.290085	0.239024	0.22489
	Weighted median	389	0.662185	0.255742	0.00961812
SA	Inverse variance weighted	377	0.073974	0.141734	0.601724
	MR Egger	377	-0.0884758	0.180056	0.623158
	Weighted median	377	-0.227931	0.18821	0.225877
SA2	Inverse variance weighted	398	-0.000640022	0.00155931	0.681475
	MR Egger	398	-0.00105552	0.00200046	0.597751
	Weighted median	398	0.000158707	0.00209639	0.939654
AS, artificial sweetener; se, standard error; AP, abruption placenta (O15_PLAC_PREMAT_SEPAR); EP, ectopic pregnancy (GCST90272883); EV, excessive vomiting in pregnancy (O15_EXCESS_VOMIT_PREG); EV2, excessive vomiting in pregnancy (GCST90044480); GDM, gestational diabetes mellitus (GEST_DIABETES); GDM2, gestational diabetes mellitus (GCST90296696); HB, disorders associated with long gestation and …

## Sheet: Table S7
Table S7. Results of MVMR adjusting for BMI or T2DM in various methods.
exposure	outcome	method	nSNPs	b	se	pval
Intake of AS adeede to cereal&BMI	Ectopic pregnancy	Inverse variance weighted	283	-1.00227	0.472613	0.0339471
		MR Egger		-1.26594	0.688587	0.0659939
		Weighted median		-0.491827	0.56379	0.383013
Intake of AS adeede to cereal&T2DM		Inverse variance weighted	19	-1.52972	0.704233	0.029842
		MR Egger		-1.32883	1.08704	0.221545
		Weighted median		-1.64291	1.0299	0.110662
Intake of AS adeede to cereal&BMI	Placenta praevia	Inverse variance weighted	287	-2.25093	0.930416	0.0155515
		MR Egger		-2.04633	1.35577	0.13121
		Weighted median		-2.34748	1.20606	0.0516061
Intake of AS adeede to cereal&T2DM		Inverse variance weighted	19	-0.465052	1.83255	0.79967
		MR Egger		-0.455356	2.9113	0.87571
		Weighted median		-2.0148	2.46261	0.413267
Intake of AS adeede to coffee&BMI	Premature rupture of membranes	Inverse variance weighted	285	0.486324	0.227257	0.0323567
		MR Egger		0.432056	0.312944	0.167396
		Weighted median		0.565832	0.277899	0.0417397
Intake of AS adeede to coffee&T2DM		Inverse variance weighted	17	0.175468	0.351224	0.617363
		MR Egger		-0.25382	0.489086	0.603783
		Weighted median		0.00269029	0.454592	0.995278
BMI, body mass index, T2DM, type 2 diabetes mellitus; se, standard error.
